# Supplementary material for: ﻿A new freshwater species of Pinnularia (Bacillariophyta) from Hunan Province, China
Source: PhytoKeys. 2024 Jan 23;237:179–89. doi: 10.3897/phytokeys.237.116946 (PMC10829046; doi:10.3897/phytokeys.237.116946)
Supplement: XML Treatment for Pinnularia hupingensis [file phytokeys.237.116946-treatment1.xml]

<!DOCTYPE tp:taxon-treatment
  PUBLIC "-//TaxonX//DTD Taxonomic Treatment Publishing DTD v0 20100105//EN" "tax-treatment-NSO.dtd">
<tp:taxon-treatment xmlns:tp="http://www.plazi.org/taxpub"><tp:treatment-meta><kwd-group><label>Taxon classification</label><kwd>
              <named-content content-type="kingdom">Plantae</named-content>
            </kwd><kwd>
              <named-content content-type="order">Naviculales</named-content>
            </kwd><kwd>
              <named-content content-type="family">Pinnulariaceae</named-content>
            </kwd></kwd-group><mixed-citation publication-type="journal"><person-group><name><surname>Xu</surname><given-names>San-Mei</given-names></name><name><surname>Liu</surname><given-names>Bing</given-names></name><name><surname>Rioual</surname><given-names>Patrick</given-names></name><name><surname>Yi</surname><given-names>Man-Qi</given-names></name><name><surname>Ma</surname><given-names>Yi-Dan</given-names></name></person-group><article-title>﻿A new freshwater species of <italic><tp:taxon-name><tp:taxon-name-part taxon-name-part-type="genus" reg="Pinnularia">Pinnularia</tp:taxon-name-part></tp:taxon-name></italic> (<tp:taxon-name><tp:taxon-name-part taxon-name-part-type="phylum">Bacillariophyta</tp:taxon-name-part></tp:taxon-name>) from Hunan Province, China</article-title><source>PhytoKeys</source><day>23</day><month>01</month><year>2024</year><volume>237</volume><fpage>179</fpage><lpage>189</lpage><pub-id pub-id-type="doi">10.3897/phytokeys.237.116946</pub-id></mixed-citation></tp:treatment-meta><tp:nomenclature><label>﻿</label><tp:taxon-name>
            <object-id xmlns:xlink="http://www.w3.org/1999/xlink" content-type="arpha" xlink:type="simple">DBA7073E-78DB-5FB8-B8CC-E8962E5C6CA1</object-id>
            <tp:taxon-name-part taxon-name-part-type="genus" reg="Pinnularia">Pinnularia</tp:taxon-name-part>
            <tp:taxon-name-part taxon-name-part-type="species" reg="hupingensis">hupingensis</tp:taxon-name-part>
          </tp:taxon-name><tp:taxon-authority>Bing Liu &amp; Rioual</tp:taxon-authority><tp:taxon-status xmlns:xlink="http://www.w3.org/1999/xlink" xlink:type="simple">sp. nov.</tp:taxon-status><xref ref-type="fig" rid="F1">Figs 1</xref><xref ref-type="fig" rid="F2">, 2</xref><xref ref-type="fig" rid="F3">, 3</xref><xref ref-type="fig" rid="F4">, 4</xref><xref ref-type="fig" rid="F5">, 5</xref></tp:nomenclature><tp:treatment-sec sec-type="Holotype" id="SECID0EPMAC"><title>Holotype.</title><p>Slide DIA202316, specimen circled on the slide, illustrated here as Fig. <xref ref-type="fig" rid="F2">2B</xref>, deposited in the Herbarium of Jishou University (<named-content xmlns:xlink="http://www.w3.org/1999/xlink" content-type="dwc:institutional_code" xlink:title="Herbarium of Jishou University" xlink:href="http://grbio.org/institution/jishou-university" xlink:type="simple">JIU</named-content>), China. Registration: <ext-link xmlns:xlink="http://www.w3.org/1999/xlink" xlink:href="http://phycobank.org/104258" ext-link-type="uri" xlink:type="simple">http://phycobank.org/104258</ext-link>.</p></tp:treatment-sec><tp:treatment-sec sec-type="type locality" id="SECID0ECNAC"><title>Type locality.</title><p>China. Hunan Province, Shimen County, Huping Town, a sampling site (<named-content xmlns:xlink="http://www.w3.org/1999/xlink" content-type="dwc:verbatimCoordinates" xlink:type="simple"><named-content content-type="geo-json" specific-use="{&#34;type&#34;:&#34;Point&#34;,&#34;coordinates&#34;:[110.760278,29.951667]}" id="NCID0ELNAC" xlink:type="simple">29°57'6"N, 110°45'37"E</named-content></named-content>, 230 m a.s.l.) in a riffle of the Xie River, collected by Bing Liu, 14 March 2021.</p></tp:treatment-sec><tp:treatment-sec sec-type="description" id="SECID0EQNAC"><title>Description.</title><p><bold><italic><abbrev xmlns:xlink="http://www.w3.org/1999/xlink" xlink:title="light microscope" id="ABBRID0EZNAC" xlink:type="simple">LM</abbrev></italic></bold> (Figs <xref ref-type="fig" rid="F1">1</xref>, <xref ref-type="fig" rid="F2">2</xref>). Living cells rectangular in girdle view (Fig. <xref ref-type="fig" rid="F1">1A–C</xref>), linear with rounded apices in valve view (Fig. <xref ref-type="fig" rid="F1">1D–G</xref>). Two girdle-appressed, plate-like chloroplasts per cell (Fig. <xref ref-type="fig" rid="F1">1D–G</xref>). Valves linear with weakly undulate valve margins and broadly rounded apices. Valve dimensions (n = 28): length 28–65 μm, width 6.3–8.4 μm. Axial area narrow, raphe slightly undulate, filiform. Central pores small and bent towards the primary side and distal raphe fissures hooked. Central area very large (ca. 4.5–11.2 μm long), hexagonal, reaching both margins, occupying ca. 1/5–1/8 of the valve length. Striae extremely divergent, strongly radiate in the valve centre, becoming strongly convergent halfway to the apices. Striae 13–14 in 10 μm measured in the middle part of the valve near the central area. Voigt faults sometimes present on the secondary side (Fig. <xref ref-type="fig" rid="F2">2A, E, G, H</xref>, arrows). Apical hyaline areas well-developed.</p><fig id="F1" position="float" orientation="portrait"><object-id xmlns:xlink="http://www.w3.org/1999/xlink" content-type="doi" xlink:type="simple">10.3897/phytokeys.237.116946.figure1</object-id><object-id xmlns:xlink="http://www.w3.org/1999/xlink" content-type="arpha" xlink:type="simple">916BB7F5-029A-5AC5-9409-50EED9EF5813</object-id><label>Figure 1.</label><caption><p><italic><tp:taxon-name><tp:taxon-name-part taxon-name-part-type="genus" reg="Pinnularia">Pinnularia</tp:taxon-name-part><tp:taxon-name-part taxon-name-part-type="species" reg="hupingensis">hupingensis</tp:taxon-name-part></tp:taxon-name></italic> sp. nov., <abbrev xmlns:xlink="http://www.w3.org/1999/xlink" xlink:title="light microscope" id="ABBRID0EJPAC" xlink:type="simple">LM</abbrev><bold>A–C</bold> three living cells in girdle view, note that the girdle-appressed chloroplast spreads along the apical plane <bold>D–G</bold> four living cells in valve view, note the two plate-like, girdle-appressed chloroplasts. Scale bar: 20 μm.</p></caption><graphic xmlns:xlink="http://www.w3.org/1999/xlink" xlink:href="phytokeys-237-179_article-116946__-g001.jpg" position="float" orientation="portrait" xlink:type="simple" id="oo_972411.jpg"><uri content-type="original_file" xlink:type="simple">https://binary.pensoft.net/fig/972411</uri></graphic></fig><fig id="F2" position="float" orientation="portrait"><object-id xmlns:xlink="http://www.w3.org/1999/xlink" content-type="doi" xlink:type="simple">10.3897/phytokeys.237.116946.figure2</object-id><object-id xmlns:xlink="http://www.w3.org/1999/xlink" content-type="arpha" xlink:type="simple">AD5E46C7-FDE9-50C0-B020-7095280014AF</object-id><label>Figure 2.</label><caption><p><italic><tp:taxon-name><tp:taxon-name-part taxon-name-part-type="genus" reg="Pinnularia">Pinnularia</tp:taxon-name-part><tp:taxon-name-part taxon-name-part-type="species" reg="hupingensis">hupingensis</tp:taxon-name-part></tp:taxon-name></italic> sp. nov., <abbrev xmlns:xlink="http://www.w3.org/1999/xlink" xlink:title="light microscope" id="ABBRID0EKAAE" xlink:type="simple">LM</abbrev><bold>A–I</bold> nine valves exhibiting a size diminution series, note the Voigt faults present in some of the valves (arrows on <bold>A, E, G, H</bold>) <bold>B</bold> micrograph of the holotype specimen. Scale bar: 20 μm.</p></caption><graphic xmlns:xlink="http://www.w3.org/1999/xlink" xlink:href="phytokeys-237-179_article-116946__-g002.jpg" position="float" orientation="portrait" xlink:type="simple" id="oo_972412.jpg"><uri content-type="original_file" xlink:type="simple">https://binary.pensoft.net/fig/972412</uri></graphic></fig><p><bold><italic><abbrev xmlns:xlink="http://www.w3.org/1999/xlink" xlink:title="scanning electron microscope" id="ABBRID0E5AAE" xlink:type="simple">SEM</abbrev></italic></bold> (Figs <xref ref-type="fig" rid="F3">3</xref>–<xref ref-type="fig" rid="F5">5</xref>). Valves linear with broadly rounded apices and flat surface, curving smoothly into relatively deep mantles (Fig. <xref ref-type="fig" rid="F3">3A, B</xref>). The valve primary and secondary sides can be recognised by the presence of Voigt faults on the secondary side (Fig. <xref ref-type="fig" rid="F3">3A, B</xref>). Central area very large, with two central pores both bent towards the primary side (Fig. <xref ref-type="fig" rid="F3">3A–C</xref>). Internally, proximal raphe endings interrupted by the central nodule, both turning towards the primary side (Fig. <xref ref-type="fig" rid="F4">4A–C</xref>). The external distal raphe fissures curved (Fig. <xref ref-type="fig" rid="F3">3A, B, D, E</xref>) while the internal distal raphe fissures run into a small, knob-like helictoglossa (Fig. <xref ref-type="fig" rid="F4">4D, E</xref>). Apical hyaline areas present (Figs <xref ref-type="fig" rid="F3">3D, E</xref>, <xref ref-type="fig" rid="F4">4D, E</xref>). Each alveolate stria comprises 3–5 rows of small rounded poroids externally (Fig. <xref ref-type="fig" rid="F3">3C–F</xref>) and internally, openings consist of elongate apertures (Fig. <xref ref-type="fig" rid="F4">4F</xref>, two double-headed arrows). Valvocopula has the same outline as that of the valve and is composed of pars interior, suture and pars exterior (Fig. <xref ref-type="fig" rid="F5">5A, B</xref>). Pars exterior ornamented by a row of elongate poroids (Fig. <xref ref-type="fig" rid="F5">5A</xref>, white arrows, Fig. <xref ref-type="fig" rid="F5">5B</xref>, white wavy arrows). Valvocopula closed at one apex and open at the other (Fig. <xref ref-type="fig" rid="F5">5C, D</xref>).</p><fig id="F3" position="float" orientation="portrait"><object-id xmlns:xlink="http://www.w3.org/1999/xlink" content-type="doi" xlink:type="simple">10.3897/phytokeys.237.116946.figure3</object-id><object-id xmlns:xlink="http://www.w3.org/1999/xlink" content-type="arpha" xlink:type="simple">C310015C-A35C-5C4F-9E67-7D256369562D</object-id><label>Figure 3.</label><caption><p><italic><tp:taxon-name><tp:taxon-name-part taxon-name-part-type="genus" reg="Pinnularia">Pinnularia</tp:taxon-name-part><tp:taxon-name-part taxon-name-part-type="species" reg="hupingensis">hupingensis</tp:taxon-name-part></tp:taxon-name></italic> sp. nov., <abbrev xmlns:xlink="http://www.w3.org/1999/xlink" xlink:title="scanning electron microscope" id="ABBRID0EWDAE" xlink:type="simple">SEM</abbrev>, valve external view <bold>A, B</bold> two complete valves, note the primary and secondary sides and the curved distal raphe fissures (black arrows) <bold>C</bold> middle part, details from <bold>B</bold> showing the large, hexagonal central area, slightly expanded proximal raphe endings bent in the same direction towards the primary side <bold>D, E</bold> apices, details from <bold>B</bold> showing the curved distal raphe fissures and apical hyaline areas <bold>F</bold> detail of the striae, note each stria comprises 3–5 rows of small round poroids. Scale bars: 5 μm (<bold>A, B</bold>); 1 μm (<bold>C–F</bold>).</p></caption><graphic xmlns:xlink="http://www.w3.org/1999/xlink" xlink:href="phytokeys-237-179_article-116946__-g003.jpg" position="float" orientation="portrait" xlink:type="simple" id="oo_972413.jpg"><uri content-type="original_file" xlink:type="simple">https://binary.pensoft.net/fig/972413</uri></graphic></fig><fig id="F4" position="float" orientation="portrait"><object-id xmlns:xlink="http://www.w3.org/1999/xlink" content-type="doi" xlink:type="simple">10.3897/phytokeys.237.116946.figure4</object-id><object-id xmlns:xlink="http://www.w3.org/1999/xlink" content-type="arpha" xlink:type="simple">FFD6C19D-BDCA-5CFC-9894-67E2BD3E2BD8</object-id><label>Figure 4.</label><caption><p><italic><tp:taxon-name><tp:taxon-name-part taxon-name-part-type="genus" reg="Pinnularia">Pinnularia</tp:taxon-name-part><tp:taxon-name-part taxon-name-part-type="species" reg="hupingensis">hupingensis</tp:taxon-name-part></tp:taxon-name></italic> sp. nov., <abbrev xmlns:xlink="http://www.w3.org/1999/xlink" xlink:title="scanning electron microscope" id="ABBRID0ECFAE" xlink:type="simple">SEM</abbrev>, valve internal view <bold>A, B</bold> two complete valves, note the primary and secondary sides <bold>C</bold> middle part, details from <bold>B</bold>, note the large, hexagonal central area and the internal proximal raphe fissures both deflecting towards the primary side (two arrows) <bold>D, E</bold> apices, details from <bold>B</bold>, note each internal distal raphe fissure running into a small, knob-like helictoglossa, the hyaline areas and the Voigt fault (<bold>B, E</bold>, wavy arrow respectively) <bold>F</bold> internal detail of the chambers, note the large transapical elongate apertures (two double-headed arrows). Scale bars: 5 μm (<bold>A, B</bold>); 1 μm (<bold>C–F</bold>).</p></caption><graphic xmlns:xlink="http://www.w3.org/1999/xlink" xlink:href="phytokeys-237-179_article-116946__-g004.jpg" position="float" orientation="portrait" xlink:type="simple" id="oo_972414.jpg"><uri content-type="original_file" xlink:type="simple">https://binary.pensoft.net/fig/972414</uri></graphic></fig><fig id="F5" position="float" orientation="portrait"><object-id xmlns:xlink="http://www.w3.org/1999/xlink" content-type="doi" xlink:type="simple">10.3897/phytokeys.237.116946.figure5</object-id><object-id xmlns:xlink="http://www.w3.org/1999/xlink" content-type="arpha" xlink:type="simple">5AB763B9-4011-5654-918F-D3AA55EB7D2F</object-id><label>Figure 5.</label><caption><p><italic><tp:taxon-name><tp:taxon-name-part taxon-name-part-type="genus" reg="Pinnularia">Pinnularia</tp:taxon-name-part><tp:taxon-name-part taxon-name-part-type="species" reg="hupingensis">hupingensis</tp:taxon-name-part></tp:taxon-name></italic> sp. nov., <abbrev xmlns:xlink="http://www.w3.org/1999/xlink" xlink:title="scanning electron microscope" id="ABBRID0EQGAE" xlink:type="simple">SEM</abbrev><bold>A</bold> one complete valvocopula, note a row of elongate poroids are produced in the pars exterior (four arrows) <bold>B</bold> middle part details from <bold>A</bold>, note the pars interior, suture, pars exterior and the elongate poroids (wavy arrows) <bold>C</bold> one apical detail from <bold>A</bold>, note the valvocopula is closed at this apex <bold>D</bold> the other apical detail from <bold>A</bold>, note the valvocopula is open at this apex (black arrow). Scale bars: 5 μm (<bold>A</bold>); 1 μm (<bold>B–D</bold>).</p></caption><graphic xmlns:xlink="http://www.w3.org/1999/xlink" xlink:href="phytokeys-237-179_article-116946__-g005.jpg" position="float" orientation="portrait" xlink:type="simple" id="oo_972415.jpg"><uri content-type="original_file" xlink:type="simple">https://binary.pensoft.net/fig/972415</uri></graphic></fig></tp:treatment-sec><tp:treatment-sec sec-type="etymology" id="SECID0ELHAE"><title>Etymology.</title><p>The specific epithet <italic>hupingensis</italic> refers to Huping Town where the species was found.</p></tp:treatment-sec><tp:treatment-sec sec-type="distribution" id="SECID0ETHAE"><title>Distribution and ecology.</title><p>Known only from the type locality in which it is a common species with ca. 4% relative abundance. The samples that included this species were scraped off surface of stones collected in the Xie River. Hence, this is a benthic, epilithic species. The associated taxa include <italic><tp:taxon-name><tp:taxon-name-part taxon-name-part-type="genus" reg="Navicula">Navicula</tp:taxon-name-part><tp:taxon-name-part taxon-name-part-type="species" reg="reinhardtii">reinhardtii</tp:taxon-name-part></tp:taxon-name></italic> Grunow, <italic><tp:taxon-name><tp:taxon-name-part taxon-name-part-type="genus" reg="Navicula">N.</tp:taxon-name-part><tp:taxon-name-part taxon-name-part-type="species" reg="radiosa">radiosa</tp:taxon-name-part></tp:taxon-name></italic> Kützing, <italic><tp:taxon-name><tp:taxon-name-part taxon-name-part-type="genus" reg="Ulnaria">Ulnaria</tp:taxon-name-part><tp:taxon-name-part taxon-name-part-type="species" reg="hupingensis">hupingensis</tp:taxon-name-part></tp:taxon-name></italic> Bing Liu, <italic><tp:taxon-name><tp:taxon-name-part taxon-name-part-type="genus" reg="Ulnaria">U.</tp:taxon-name-part><tp:taxon-name-part taxon-name-part-type="species" reg="xieriverensis">xieriverensis</tp:taxon-name-part></tp:taxon-name></italic> Bing Liu and many unidentified <italic><tp:taxon-name><tp:taxon-name-part taxon-name-part-type="genus" reg="Cymbella">Cymbella</tp:taxon-name-part></tp:taxon-name></italic> spp., <italic><tp:taxon-name><tp:taxon-name-part taxon-name-part-type="genus" reg="Fragilaria">Fragilaria</tp:taxon-name-part></tp:taxon-name></italic> spp., <italic><tp:taxon-name><tp:taxon-name-part taxon-name-part-type="genus" reg="Gomphonema">Gomphonema</tp:taxon-name-part></tp:taxon-name></italic> spp., amongst others. The following environmental parameters were measured in the field with three replications: Conductivity = 236.3 ± 1.2 μS cm<sup>-1</sup>; pH = 8.49 ± 0.02; Water temperature = 13.6 ± 0.1 °C.</p></tp:treatment-sec></tp:taxon-treatment>
